# Supplementary material for: An Experimental Field Study of Delayed Density Dependence in Natural Populations of Aedes albopictus
Source: PLoS One. 2012 Apr 26;7(4):e35959. doi: 10.1371/journal.pone.0035959 (PMC3338560; doi:10.1371/journal.pone.0035959)
Supplement: Table S1 — Individual container information. Table includes all information for each container including the estimated number of larvae during the pre-treatment phase, the number of larvae added for the post-treatment phase, and results for each parameter measured. (XLS) [file pone.0035959.s004.xls]

## Sheet: Sheet1
House	Bucket #	Density	Estimated larva	# larvae added	LP Survival	LA Survival	LP Development	LA Development	LP Male wing length	LA Male wing length	LP Female wing length	LA Female wing length
1	2	10X	25.8	258	0.484496	0.511628	15.096	16.402	1.8289	1.9143	2.2304	2.2866
1	3	10X	2.7	27	0.888889	0.888889	10.875	11.625	2.1624	2.1863	2.6551	2.6674
1	6	10X	22	220	0.186364	0.427273	21.122	19.309	1.8544	1.782	2.1465	2.1869
2	12	10X	11	110	0.209091	0.263636	20.043	16.241	1.8279	1.6735	2.3753	2.1337
2	14	10X	9.2	92	0.184783	0.391304	17.588	16.316	1.853	1.9001	2.3746	2.2757
2	20	10X	6	60	0.366667	0.25	15.773	17.2	1.7905	1.8624	N/A	N/A
3	22	10X	15.8	158	0.246835	0.468354	14.974	15.23	1.7562	1.6833	2.1865	2.0673
3	24	10X	14	140	0.3	0.371429	15.786	12.808	1.8368	1.8641	2.2114	2.0011
3	30	10X	23.3	233	0.171674	0.23176	15.15	12.741	1.928	1.6961	2.4996	2.1782
4	31	10X	5.3	53	0.924528	0.792453	13.592	13.381	N/A	N/A	2.3769	2.3664
4	33	10X	4.7	47	0.531915	0.489362	19.28	17.478	1.8194	1.8245	2.3912	2.6708
4	40	10X	1.4	14	1.64286	1.5	16.174	15.81	N/A	N/A	N/A	N/A
5	43	10X	2.4	24	0.833333	0.666667	13.15	13.875	2.2571	2.1568	2.6942	2.617
5	45	10X	2.5	25	1.2	1.08	13.933	13.148	2.1545	2.0994	2.6436	2.9297
5	48	10X	8.7	87	0.816092	1.03448	18.634	15.533	1.8424	1.9444	2.2297	2.5191
6	52	10X	27.7	277	0.108303	0.0830325	31.233	26.957	N/A	N/A	N/A	N/A
6	55	10X	5.6	56	0.821429	0.946429	13.609	13.337	1.8916	1.9927	2.3803	2.4687
6	60	10X	11	110	0.709091	0.718182	13.538	13.241	2.0494	1.9048	2.3037	2.3497
7	65	10X	8.5	85	0.305882	0.329412	16.385	14.536	1.7049	1.8022	N/A	2.1398
7	69	10X	6.2	62	0.5	0.870968	18.774	15.148	1.7996	1.9434	2.16	2.1291
7	70	10X	15.6	156	0.121795	0.185897	18.684	16.552	1.7034	1.6563	N/A	N/A
1	1	1X	10	10	1.7	1.6	17.059	9.5625	2.2731	2.1969	2.8427	2.7528
1	8	1X	28	28	0.714286	1.10714	12.25	12.161	2.0127	2.1802	2.5336	2.6684
1	10	1X	80	80	0.975	1.075	14.577	13.372	1.902	2.0953	2.4423	2.6089
2	13	1X	15	15	1.26667	1.4	11.579	19.857	1.9531	2.0293	N/A	N/A
2	16	1X	4	4	1.75	6.5	14	16.885	N/A	N/A	2.6193	2.722
2	17	1X	14	14	1.21429	0.928571	16.471	13.615	2.0984	2.113	N/A	N/A
3	21	1X	17	17	1.52941	2.52941	15.269	16.14	N/A		N/A	N/A
3	23	1X	12	12	2.5	4.5	16.267	13.907	2.2627	2.1643	2.851	2.5994
3	25	1X	12	12	1.08333	1.91667	9	10.609	2.1037	2.2367	2.7005	2.7053
4	34	1X	6	6	4.16667	1.33333	16	12.375	N/A	N/A	N/A	N/A
4	38	1X	11	11	1.72727	1.81818	11.526	13.8	2.2884	2.1918	2.8992	2.8362
5	42	1X	7	7	4.42857	3.28571	17.355	19.783	N/A	N/A	2.7948	2.6458
5	47	1X	13	13	0.384615	1.76923	10.2	16.565	2.2659	2.3777	2.7487	2.3759
5	49	1X	19	19	1.78947	2.15789	19.5	18.78	1.9076	2.0986	2.3953	2.6355
6	51	1X	18	18	1.22222	1	11.182	9.333	1.633	2.1498	2.1176	1.9372
6	58	1X	18	18	0.888889	1.38889	10.875	10.96	2.0529	2.1047	2.5863	2.6717
6	59	1X	23	23	0.956522	1.04348	11.864	10.5	2.0198	2.1257	2.5119	2.5714
7	63	1X	12	13	3	3.07692	18.179	20	2.0017	2.1958	2.3747	2.6403
7	66	1X	3	3	1.33333	1.33333	11.25	12.5	N/A	N/A	N/A	N/A
7	67	1X	8	8	1.875	4	12.933	18.094	2.0079	2.0822	2.5827	2.4468
